# Supplementary material for: Fixed and Adaptive Parallel Subgroup-Specific Design for Survival Outcomes: Power and Sample Size
Source: J Pers Med. 2017 Dec 4;7(4):19. doi: 10.3390/jpm7040019 (PMC5748631; doi:10.3390/jpm7040019)
Supplement: Supplementary file 1 [file jpm-07-00019-s001.zip]

Archive with 1 entries (1 files):
- File S.docx
